# Supplementary material for: Non-Antigenic Modulation of Antigen Receptor (TCR) Cβ-FG Loop Modulates Signalling: Implications of External Factors Influencing T-Cell Responses
Source: Int J Mol Sci. 2023 May 26;24(11):9334. doi: 10.3390/ijms24119334 (PMC10253556; doi:10.3390/ijms24119334)
Supplement: Supplementary file 1 [file ijms-24-09334-s001.zip]

Archive with 3 entries (3 files):
- Supplementary Figures.pdf
- Supplementary methodology.pdf
- Supplementary Tables.pdf
